# Supplementary material for: Complement-mediated enhancement of SARS-CoV-2 antibody neutralisation potency in vaccinated individuals
Source: Nat Commun. 2025 Mar 18;16:2666. doi: 10.1038/s41467-025-57947-8 (PMC11920438; doi:10.1038/s41467-025-57947-8)
Supplement: Supplementary file 7 — Source Data [file 41467_2025_57947_MOESM7_ESM.xlsx]

## Sheet: Figure 1
Description:	Mean 50% neutralisation titres (NT50) for all OPTIC samples used to produce figure 2. Each value is the average of 4 replicates (two technical replicates and two experimental replicates). NT50s were determined across a 12-point dilution series
Vero E6 / VIC01							Calu-3 / VIC01
OPTIC Sample	DMEM	HI-FCS	PHP	FC (PHP Vs HI-FCS)	Log2FC		OPTIC Sample	MEM	HI-FCS	PHP	FC (PHP Vs HI-FCS)	Log2FC
1	1529	1290	2435	1.8876	0.916551		1	1187	1281	10934	8.53552	3.09348
2	2068	1771	4153	2.345	1.22959		2	700.7	1576	13211	8.38261	3.0674
3	2825	2687	4356	1.62114	0.697008		3	1807	2169	14885	6.86261	2.77876
4	488.5	524.3	876.8	1.67233	0.741855		4	310.6	471.4	5707	12.1065	3.59771
5	2705	1937	4745	2.44966	1.29258		5	1468	1834	24006	13.0894	3.71033
6	1215	1040	1946	1.87115	0.903928		6	727.4	758.2	3637	4.79689	2.2621
7	2261	2297	4029	1.75403	0.810671		7	603.6	849.5	6033	7.10182	2.82819
8	2296	2190	4674	2.13425	1.09373		8	1509	595.7	2541	4.26557	2.09274
9	1007	1343	2664	1.98362	0.988135		9	245.8	450.5	4931	10.9456	3.45228
10	1555	2311	4394	1.90134	0.927018		10	949.8	825	9309	11.2836	3.49616
Vero E6 / BA1							Calu-3 / BA1
OPTIC Sample	DMEM	HI-FCS	PHP	FC (PHP Vs HI-FCS)	Log2FC		OPTIC Sample	MEM	HI-FCS	PHP	FC (PHP Vs HI-FCS)	Log2FC
1	199.8	180.1	364.6	2.02443	1.01752		1	66.22	93.29	1688	18.0941	4.17745
2	83.06	96.65	198.1	2.04966	1.03539		2	5.217	6.397	325.3	50.852	5.66823
3	136.2	130.1	164.5	1.26441	0.338467		3	9.507	21.88	229.5	10.489	3.39081
4							4
5	93.63	118.1	244.6	2.07113	1.05042		5	9.373	1.47	63.12	42.9388	5.42421
6							6	10	10	125.6	12.56	3.65076
7	66.71	71.45	274.5	3.84185	1.9418		7	10	10	43.31	4.331	2.1147
8	160.9	150.3	205	1.36394	0.447779		8	10	10	96.56	9.656	3.27143
9	49.22	46.59	84.96	1.82357	0.866763		9	10	10	374.9	37.49	5.22843
10	53.39	62.06	148	2.38479	1.25386		10	9.856	42.13	833.9	19.7935	4.30695

## Sheet: Figure 2
Description:	Normalised neutralisation values (%) determined across 6 replicates (3 technical replicates and 2 experimental replicates) used to produce figure 3. Microneutralisation assays were supplemented with 20% pooled human plasma (PHP) pre- and post-heat inactivation (HI).
1:1500 Serum Dilution
OPTIC Sample	PHP						HI-PHP
1	94.7682	93.5836	92.399	91.0345	81.5764	89.2611	67.3123	48.4262	30.0242	47.7355	0.452899	-2.26449
2	97.1374	94.7682	97.1374	92.2167	81.5764	92.2167	59.5642	62.4697	57.6271	34.692	44.4746	34.1486
3	95.9528	98.9143	92.399	91.6256	88.67	83.3498	68.2809	48.4262	45.5206	64.5833	56.9746	39.5833
4	60.4147	81.7376	77.5915	50.2463	50.2463	56.7488	56.6586	23.7288	29.54	21.1051	49.3659	28.7138
5	97.1374	98.322	98.322	100.493	87.4877	95.1724	84.2615	83.7772	85.23	57.5181	50.4529	39.5833
6	87.0683	91.8067	90.6221	68.5714	67.9803	69.7537	60.5327	68.2809	35.3511	50.9964	35.2355	22.192
7	92.9342	100.054	86.1381	85.1232	87.4877	87.4877	37.8736	43.7356	46.4943	43.3877	49.9094	52.6268
8	87.109	77.0766	76.753	89.8522	88.67	62.6601	28.2184	19.5977	26.8391	43.9312	34.1486	46.1051
9	47.9504	34.3581	60.8954	72.1182	78.6207	65.6158	16.1494	16.4943	-4.88506	25.4529	47.7355	20.5616
10	96.4941	96.1704	92.6106	100.493	96.9458	91.6256	34.7701	62.3563	44.7701	35.779	58.0616	38.4964
1:4500 Serum Dilution
OPTIC Sample	PHP						HI-PHP
1	5.91133	17.734	29.5567	38.5653	45.685	30.4746	0	0	0	0.287356	9.25287	0
2	47.2906	59.1133	55.5665	71.575	51.8339	65.4261	0	12.9529	0.452899	17.1839	0.977011	18.5632
3	32.5123	17.734	21.2808	64.4552	44.3905	46.0086	0	0	0	24.4253	28.2184	42.0115
4	48.4729	24.8276	13.0049	35.329	22.0604	7.17368	4.80072	16.7572	0	12.0115	16.4943	0
5	45.5172	39.0148	28.9655	87.4326	77.0766	69.9569	0	0	0	28.5632	42.0115	30.6322
6	34.8768	51.4286	8.27586	37.2708	24.6494	21.7368	0	0	0	0.287356	0	7.18391
7	55.5665	49.064	33.6946	47.3031	59.6009	58.63	12.4094	10.2355	6.43116	14.0805	0	0
8	46.6995	32.5123	29.5567	28.8565	14.2934	10.4099	8.06159	26.5399	0	6.49425	10.6322	0
9	31.33	0	21.2808	11.7044	4.58468	0	2.08333	0	0	0	0	0
10	69.1626	80.3941	56.7488	62.8371	75.1348	72.8695	14.0399	20.0181	11.8659	14.0805	0	4.42529

## Sheet: Figure 3
Description:	Normalised neutralisation values (%) used to produce figure 4. Effects with compstatin were determined across duplicate assays with each condition tested in triplicate. ACE2 inhibition assays were performed using Meso Scale Discovery assays and each value is the average of one sample tested in duplicate
Use of Compstatin
OPTIC Sample	Media Only						Compstatin						Control Peptide
2	24.4147	21.4047	5.68562	40.1094	26.4357	47.402	34.4978	50.2183	50.2183	69.2453	73.0189	69.2453	81.9672	57.6254	75.0124	100	100	100
8	22.0736	24.4147	16.0535	50.1367	44.6673	49.2252	77.7293	55.0218	65.9389	82.4528	93.7736	71.1321	90.9091	78.9866	71.535	100	82.0734	100
10	0	22.408	22.7425	32.8168	38.2862	33.7284	48.0349	60.262	50.655	59.8113	71.1321	90	90.9091	93.3929	85.9414	100	99.3521	95.0324
ACE2 Inhibition (1:10 serum dilution)
Protein	PHP				HI-PHP
BA.2.12.1	93.15	90.87	93.8	92.88	79.75	74.26	88.47	85.32
BA.2.75	92.6	87.64	86.53	85.84	82.8	67.48	66.64	71.92
BA.2-1...	93.91	84.93	87.26	81.87	85.3	59.71	71.84	62.03
B.1.1.529; BA.1; BA.1.15	87.23	84.27	83.78	77.48	86.32	77.59	78.86	66.48
ACE2 Inhibition (1:100 serum dilution)
Protein	PHP				HI-PHP
Wuhan	96.78	97.31	98.25	97.49	90.89	96.27	96.62	96.7
B.1.617.2; AY.4	73.76	89.55	92.29	86.69	64.38	86.9	88.89	86.4
B.1.1.7	84.67	88.9	93.04	88.58	74.27	84.78	83.5	86.2
B.1.351	73.74	60.48	77.14	46.08	57.46	52.08	56.87	44.19
BA.5	35.23	25.91	37.38	4.58	21.61	21.37	24.76	4.34

## Sheet: Figure 4
Description:	Mean 50% neutralisation titres (NT50s) for the OCTAVE cohort (duplicate values from first experimental replicate) calculated from an 8-point dilution series, used to produce figure 5. Log2 fold-change shows the difference in NT50 with the use of pooled human plasma (PHP) versus heat-inactivated FCS (HI-FCS).
Vero E6 / VIC01					Log2 FC (HI-FCS Vs PHP)
OCTAVE Sample	HI-FCS	PHP			Vero E6 / VIC01 (OCTAVE)	Vero E6 / VIC01 (OPTIC)
0059	328.4	312.1			-0.0734458	0.916551
0080	2289	4698			1.03733	1.22959
0166	926.7	1754			0.920474	0.697008
0112	177.5	278.1			0.647785	0.741855
0138	2400	2620			0.126532	1.29258
0161	206.4	267.8			0.375713	0.903928
0249	156.1	210.3			0.429978	0.810671
0111	3555	3586			0.0125259	1.09373
0121	270.4	279.4			0.0472369	0.988135
0127	57.42	85.52			0.574709	0.927018
0134	7625	8028			0.0743033
0133	674.3	594.4			-0.181956
0135	2860	3050			0.0927941
0064	161.7	235			0.539341
0162	130.4	118.8			-0.134409
0321	138	151.4			0.133697
0095	139.4	207.3			0.57249
0025	76.45	181.8			1.24976
0079	101.9	129.2			0.342452
0004	150.5	219.5			0.544457
0250	128	292.6			1.19279

## Sheet: Figure 5
Description:	All data used to generate figure 6. Sample codes correspond to the value on the same row for the relevant group. Total IgG was SARS-CoV-2 spike-specific and determined via Meso Scale Discovery assays. IgG1-4 and ADCD were determined via flow cytometry and represent the mean value from two technical replicates. 50% neutralisation titres (NT50s) were determined as described for figures 2 and 5.
Sample Codes			Total IgG (ECL)			IgG1 (MFI)			IgG2 (MFI)			IgG3 (MFI)			IgG4 (MFI)			ADCD (MFI)			Enhanced Neut (NT50)			Non-Enhanced Neut (NT50)
Non-Enhanced	Enhanced		Non-Enhanced	Enhanced		Non-Enhanced	Enhanced		Non-Enhanced	Enhanced		Non-Enhanced	Enhanced		Non-Enhanced	Enhanced		Non-Enhanced	Enhanced		Neut (HI-FCS)	Neut (PHP)		Neut (HI-FCS)	Neut (PHP)
119-0059	1		39202.9	523292		1765	40109		2641	11338		1196	1365		66	218		16.5351	950.923		1290	2435		328.4	312.1
119-0080	2		516691	664367		46669	32825		17748	12046		1067	3612		195	334		386.533	799.012		1771	4153		2289	4698
119-0112	3		64735.1	451007		35201	53388		4367	13716		1582	2485		203	220		47.4729	615.112		2687	4356		177.5	278.1
119-0138	4		399386	121801		33414	33525		2963	3651		718	1788		196	98		432.554	151.742		524.3	876.8		2400	2620
119-0249	5		45550.4	1077074		24317	321		1633	5381		219	2789		96	205		11.7522	439.547		1937	4745		156.1	210.3
119-0111	6		379877	374789		44429	50648		12047	40014		1222	3717		400	128		719.25	555.322		1040	1946		3555	3586
119-0121	7		47840.7	549719		7946	9390		3837	16892		936	3409		42	335		29.4028	1109.79		2297	4029		270.4	279.4
119-0127	8		10962.8	502225		12220	61134		379	27421		888	4485		5	515		5.7264	667.062		2190	4674		57.42	85.52
119-0134	9		1143038	278579		35515	42793		5916	16692		1389	4665		491	140		1093.46	775.154		1343	2664		7625	8028
119-0133	10		81510.7	864299		24067			5775			274			110			65.7665						674.3	594.4
119-0135	119-0166		276625	190198		27466	39995		6380	3365		208	4786		331	1769		84.5283	32.7634		926.7	1754		2860	3050
119-0064	119-0161		47653.4	43683		18739	35885		1707	2507		238	1563		97	33		26.998	40.2366		206.4	267.8		161.7	235
119-0162	119-0250		14765.3	142315		12443	36214		4908	11583		328	2721		912	92		6.75464	62.9307		150.5	219.5		130.4	118.8
119-0321	119-0004		17591.8	69093.8		6441	35459		4359	10947		759	731		81	192		6.45369	47.0896		128	292.6		138	151.4
119-0095			17681.8			8673			7333			1163			89			6.45369						139.4	207.3
119-0025			24884.8			12952			8365			1253			65			6.84349						76.45	181.8
119-0079			39532.1			46518			7657			939			59			25.2772						101.9	129.2

## Sheet: Supp. Fig 3
Description:	Each experimental replicate for the virus-only control values run on every MNA using OPTIC samples, used to produce supplementary figure 3. Experimental results were normalised to the control values for each plate.
Vero E6 / VIC01				Calu-3 / VIC01				Vero E6 / BA1				Calu-3 / BA1
Media	HI-FCS	PHP		HI-FCS	PHP	Media		Media	HI-FCS	PHP		Media	HI-FCS	PHP
409	579	504		433	296	418		158	195	152		140	217	141
437	556	511		441	351	408		154	141	170		105	179	113
406	527	491		372	441	388		166	108	160		98	172	127
400	593	494		406	487	350		149	112	175		105	166	139
406	582	535		520	424	372		147	146	208		51	168	138
387	551	554		494	341	410		103	169	239		88	191	122
402	556	504		430	359	356		134	153	233		123	167	141
421	504	526		475	430	336		144	133	232		114	131	94
448	554	551		142	96	163		132	136	190		158	143	125
433	586	561		132	94	111		144	141	152		140	175	159
397	522	572		149	88	84		153	133	184		169	168	141
375	602	537		141	107	115		147	138	208		113	218	142
375	566	498		159	109	124		196	150	178		155	218	185
374	570	513		117	141	106		187	167	204		145	242	208
367	580	488		118	106	58		185	144	226		150	233	179
378	539	554		109	150	96		176	146	219		172	201	189
389	569	477		89	73	80		426	431	415		165	165	154
388	552	529		82	79	98		412	387	407		153	135	167
373	548	534		71	68	73		415	427	356		156	134	157
397	578	529		110	82	49		446	398	428		140	200	117
378	513	491		126	125	74		70	60	83		172	202	182
346	509	456		159	101	79		51	44	91		157	125	111
396	516	514		131	106	64		53	53	107		138	126	174
397	572	482		195	101	88		53	44	99		142	226	251
294	309	315		127	101	83		61	55	64		205	249	240
264	308	303		154	92	70		51	59	70		159	245	235
294	287	331		133	117	74		56	49	76		154	251	204
250	273	359		144	201	71		50	60	91		187	299	241
269	345	326		130	75	62		72	45	62		169	177	186
268	330	344		128	94	101		58	46	75		160	284	151
270	359	325		145	117	64		56	48	72		120	220	174
274	334	328		152	123	95		53	42	79		138	228	173
266	329	355		437	374	381		68	44	68		184	268	169
265	349	371		443	367	390		57	61	68		127	175	133
224	351	334		456	343	399		65	76	70		128	255	148
259	359	319		429	409	411		49	41	79		165	217	150
243	264	257		469	370	401		78	53	55		242	204	233
304	247	240		415	334	386		50	48	74		173	202	230
271	269	254		403	356	343		63	63	71		213	268	285
276	278	241		420	410	344		76	49	104		185	271	251
318	442	421		349	345	467		170	172	228		238	211	241
333	455	424		472	377	436		150	195	238		251	202	184
369	438	444		443	416	418		162	211	211		185	280	265
375	431	435		441	374	437		132	181	243		188	254	233
403	453	426		377	352	403		123	159	235		151	138	133
386	509	448		414	364	314		133	161	226		173	175	165
375	483	444		384	348	358		133	158	241		169	170	145
397	481	423		406	433	389		125	169	266		192	144	162
357	416	431		448	374	459		138	191	217		204	139	149
338	401	447		443	405	411		124	207	205		154	140	145
371	442	456		370	366	405		130	169	207		175	169	175
341	443	436		435	384	411		133	163	226		146	170	178
376	403	379		90	80	172		125	167	190		258	249	259
358	379	385		100	63	120		107	156	221		232	226	243
362	409	371		88	124	125		132	169	209		208	298	345
362	442	391		61	136	104		109	158	251		219	293	386
374	372	408		102	79	163		99	195	236		183	193	178
365	387	382		81	81	101		109	172	236		184	236	203
329	335	372		88	91	97		120	167	224		203	214	219
396	379	397		72	127	92		115	177	269		200	197	239
359	424	398		111	82	191		113	164	216		133	170	162
387	420	418		75	57	134		130	167	233		170	170	108
381	367	428		85	102	109		132	157	233		136	171	128
357	381	440		110	156	83		138	146	192		166	167	201
247	206	222		98	139	140		143	153	195		129	176	133
252	213	217		132	72	103		136	111	174		105	190	119
245	221	216		131	111	103		154	115	176		120	187	163
261	225	205		102	141	77		132	142	195		119	174	225
265	242	214		109	80	168		105	142	174		119	130	121
252	223	213		86	97	137		136	126	164		112	126	120
262	229	207		85	121	81		139	133	174		116	150	130
240	256	214		114	85	140		168	108	190		83	123	132
271	217	214		99	67	95		143	168	166		131	144	105
267	222	222		102	113	115		168	155	156		121	130	101
259	218	213		114	93	104		131	156	198		125	159	93
263	232	216		96	130	72		132	128	213		107	133	168
239	234	192		173	118	135		149	157	218		129	170	117
267	228	214		133	144	142		125	167	227		91	174	116
256	240	213		132	177	80		125	150	234		89	180	153
264	210	172		111	187	87		107	147	214		83	145	157
423	615	560		487	494	463		209	170	233		63	180	168
422	520	514		478	410	409		152	140	216		114	201	123
460	583	529		486	441	442		184	169	212		80	188	128
404	572	487		416	456	367		168	154	265		119	188	199
412	577	553		459	458	455		215	240	261		130	241	163
400	601	586		404	405	412		211	211	239		153	249	197
407	569	556		519	396	416		204	223	240		125	234	156
417	575	539		508	442	331		175	219	244		126	230	229
418	565	514		179	113	124		452	424	419		204	189	202
403	570	550		172	141	119		411	448	458		177	227	162
372	546	556		172	149	93		456	458	444		157	309	192
386	600	515		158	118	105		497	449	421		151	276	185
364	617	560		131	113	122		68	64	85		216	271	179
375	551	504		164	103	94		56	59	92		172	187	154
386	570	502		171	146	95		55	74	106		177	255	164
362	566	446		146	128	103		52	72	99		157	248	235
425	571	531		103	120	129		52	58	84		161	244	200
412	550	525		85	109	81		53	53	77		151	267	195
381	545	494		75	117	86		54	60	79		185	258	226
396	610	525		80	118	44		65	64	78		148	171	247
349	568	504		117	95	69		65	55	86		175	287	202
326	580	549		129	127	93		74	59	88		182	281	182
359	541	517		110	113	74		55	72	80		174	337	233
369	559	472		131	121	87		62	74	95		175	262	244
295	384	316		150	86	87		69	67	79		193	226	213
284	335	351		127	132	56		75	78	81		179	264	186
290	353	350		132	124	54		67	57	84		137	321	250
300	352	380		155	163	94		66	62	94		170	240	309
295	377	372		117	82	74		61	44	78		145	195	160
260	380	364		112	102	72		85	61	65		137	210	121
315	354	366		140	95	76		73	52	93		77	226	154
303	355	356		115	122	64		60	55	84		126	256	178
217	389	337		416	445	458		154	193	260		250	252	264
261	367	357		456	369	428		151	177	219		301	221	262
298	400	347		467	387	446		117	198	209		241	254	302
294	402	387		434	434	403		135	195	225		217	273	326
235	282	221		448	370	436		136	187	271		226	282	252
272	297	249		423	375	474		119	189	258		233	344	216
288	287	259		431	387	424		105	173	254		171	231	265
252	280	250		448	381	398		152	191	243		187	206	289
353	436	406		418	334	436		118	171	207		203	233	239
343	497	423		433	350	440		121	173	218		195	276	274
365	478	473		427	323	441		105	168	241		166	267	281
367	460	442		439	399	416		111	159	209		192	275	277
329	444	468		409	379	386		140	188	276		171	235	240
371	443	434		406	375	381		132	181	247		187	263	221
370	446	434		430	375	349		135	191	293		177	291	257
375	458	423		446	386	375		132	182	246		180	248	338
341	457	425		435	428	436		120	181	228		242	336	284
324	470	430		463	477	425		138	166	248		255	381	309
362	432	422		466	453	402		105	140	225		280	349	277
368	448	439		479	424	429		127	167	233		294	344	301
331	402	369		171	120	225		149	180	221		145	217	202
335	413	377		139	138	175		123	194	250		164	258	214
344	388	379		147	107	146		142	166	239		167	252	227
378	411	407		181	202	132		128	157	226		154	211	267
327	384	395		118	101	194		134	162	197		142	124	120
364	399	429		79	76	117		155	162	213		137	169	87
370	346	383		107	100	111		155	148	205		88	171	180
379	411	473		94	130	122		151	123	215		99	150	188
348	389	399		148	110	206						107	162	173
365	395	438		106	145	166						111	197	143
351	408	412		84	104	101						120	143	114
328	408	432		139	157	103						89	133	216
275	234	205		197	169	116						122	152	128
267	213	248		180	149	81						80	145	123
258	198	227		187	164	169						87	155	142
265	203	206		166	209	76						94	159	149
254	219	220		145	118	129						149	131	146
269	223	240		161	175	114						114	170	149
240	236	228		168	125	107						120	155	155
270	249	237		90	117	140						121	145	201
271	239	193		209	157	136
292	241	211		164	135	97
276	277	220		191	147	133
282	241	228		161	191	148
225	213	247		155	132	149
218	230	221		150	131	127
257	238	216		153	128	172
282	228	220		128	164	125

## Sheet: Supp. Fig 6
Description:	Raw values for IgG epitope binding measured by electrochemiluminescence using Meso Scale Discovery assays. Values were used to generate supplementary figure 6. Results require log transformation to establish a normal distribution.
Enhanced Group: Raw Values													Non-Enhanced Group: Raw Values
Sample	229E S	Cov-1S	Cov-2 RBD	Cov-2N	Cov-2S	HKU1 S	NL63 S	OC43 S	Neut (HI-FCS)	Neut (PHP)			Sample	229E S	Cov-1S	Cov-2 RBD	Cov-2N	Cov-2S	HKU1 S	NL63 S	OC43 S	Neut (HI-FCS)	Neut (PHP)
1	17837	36391	190819	774	523292	20859	3008	40978	1290	2435			119-0025	25496	2265.98	13766.5	399.292	24884.8	1728.24	2458.91	27194	76.45	181.8
2	17425	51316	322419	739	664367	170915	3358	381190	1771	4153			119-0059	24472.1	4416.82	16808.6	294.425	39202.9	5184.59	11304.6	7949.84	328.4	312.1
3	24445	43007	261922	535	451007	86981	4074	182328	2687	4356			119-0064	80887.2	11684.1	30029.5	81.701	47653.4	42462.5	3735.13	113039	161.7	235
4	28315	14796	69118	668	121801	9448	2080	70571	524.3	876.8			119-0079	14260.1	5832.02	23077.3	137.693	39532.1	5438.14	2308.65	17266.9	101.9	129.2
5	46355	99267	620847	2570	1077074	111581	8224	289576	1937	4745			119-0080	110657	61746.1	286175	5106.51	516691	25331.5	3916.39	70948.6	2289	4698
6	24147	33560	191728	499	374789	39379	5595	122534	1040	1946			119-0095	6892.79	2417.82	9059.31	103.111	17681.8	21033.1	2375.93	23256.5	139.4	207.3
7	30792	40010	363975	615	549719	11531	3326	35091	2297	4029			119-0111	87775.3	62969	313617	777.709	379877	20160.7	3446.84	110310	3555	3586
8	115244	22071	299762	1095	502225	151007	16380	132111	2190	4674			119-0112	35889.4	6254.3	37135.6	318.939	64735.1	21538	31249.8	173449	177.5	278.1
9	33741	20323	133526	328	278579	10233	2337	34010	1343	2664			119-0121	13900.2	8406.91	37245.2	3585.43	47840.7	63576.8	2877.7	41952.7	270.4	279.4
10	117567	125536	414403	1017	864299	102874	14303	146825	2311	4394			119-0127	35731.9	926.275	8055.57	93.5624	10962.8	6351.39	3546.06	67509.2	57.42	85.52
119-0161	68164.1	3551.26	15209.6	389.365	43683	36329.2	8679.8	40701.1	206.4	267.8			119-0133	74652.8	8258.37	72183.7	146.798	81510.7	67000.3	8604.6	154072	674.3	594.4
119-0166	35479.4	19061.5	123194	385.63	190198	20177.8	9780.11	115951	926.7	1754			119-0134	59865.7	218650	494521	548.291	1143038	21667.9	9548.24	126438	7625	8028
119-0004	110999	7726.45	47773.8	1605.82	69093.8	120232	13904.7	349878	150.5	219.5			119-0135	28494.1	37648.9	147981	2104.25	276625	15361.8	10990.2	22314.7	2860	3050
119-0250	177859	21665.5	114360	93.7324	142315	12405.4	57675	54164.5	128	292.6			119-0138	89457.8	33107.2	235441	686.914	399386	28228.3	10504.7	74969.8	2400	2620
													119-0162	24093.4	2321.88	8498.79	529.536	14765.3	8347.77	8861.56	45025	130.4	118.8
													119-0249	67835.9	7219.48	26470	96.4018	45550.4	18045.8	11697	73086.9	156.1	210.3
													119-0321	12046.3	4642.13	14233.9	1026.94	17591.8	4575.02	6178.78	20836.7	138	151.4

## Sheet: Supp. Fig 8
Description:	Normalised neutralisation values (%) against VIC01 with sera at a fixed dilution of 1:1000. Values supplemented with heat-inactivated pooled human plasma (PHP) were subtracted from the values supplemented with PHP.
OPTIC Sample	E6			E6 / TMPRSS2
1	15.1686	14.7013	12.8322	40.7242	37.028	40.7242
2	14.4333	14.4333	12.5641	21.2666	18.1865	14.4903
3	9.8183	12.1547	12.1547	24.0581	22.826	21.5939
4	29.0609	11.3039	15.5095	14.2286	21.6209	7.45225
5	7.9764	8.31886	8.66133	16.0926	19.7888	19.1727
6	30.477	31.162	28.4223	16.0465	24.6709	21.5908
7	16.7842	17.4691	16.0992	26.9311	19.5387	23.2349
8	17.9478	18.6327	16.5779	25.0014	15.761	10.8328
9	47.1943	48.9067	44.1121	31.2745	34.3547	10.9456
10	18.2902	17.9478	18.9752	26.4364	27.0524	32.5966

## Sheet: Supp. Fig 9
Description:	Values for epitope binding (electrochemiluminescence determined via Meso Scale Discovery) and neutralisation (determined as described for figures 2 and 5) used to create supplementary figure 9.
OPTIC Cohort: Calu-3 / VIC01
Sample	229E S	Cov-1S	Cov-2 RBD	Cov-2N	Cov-2S	HKU1 S	MERS-S	NL63 S	OC43 S	Neut	FCS Neut	PHP Neut
1	17837	36391	190819	774	523292	20859	11992	3008	40978	1187	1281	10934
2	17425	51316	322419	739	664367	170915	58562	3358	381190	700.7	1576	13211
3	24445	43007	261922	535	451007	86981	106634	4074	182328	1807	2169	14885
4	28315	14796	69118	668	121801	9448	1254	2080	70571	310.6	471.4	5707
5	46355	99267	620847	2570	1077074	111581	19786	8224	289576	1468	1834	24006
6	24147	33560	191728	499	374789	39379	47522	5595	122534	727.4	758.2	3637
7	30792	40010	363975	615	549719	11531	3901	3326	35091	603.6	849.5	6033
8	115244	22071	299762	1095	502225	151007	45481	16380	132111	1509	595.7	2541
9	33741	20323	133526	328	278579	10233	2945	2337	34010	245.8	450.5	4931
10	117567	125536	414403	1017	864299	102874	17483	14303	146825	949.8	825	9309
OPTIC Cohort: Vero E6 / VIC01
Sample	229E S	Cov-1S	Cov-2 RBD	Cov-2N	Cov-2S	HKU1 S	MERS-S	NL63 S	OC43 S	Neut	FCS Neut	PHP Neut
1	17837	36391	190819	774	523292	20859	11992	3008	40978	1529	1290	2435
2	17425	51316	322419	739	664367	170915	58562	3358	381190	2068	1771	4153
3	24445	43007	261922	535	451007	86981	106634	4074	182328	2825	2687	4356
4	28315	14796	69118	668	121801	9448	1254	2080	70571	488.5	524.3	876.8
5	46355	99267	620847	2570	1077074	111581	19786	8224	289576	2705	1937	4745
6	24147	33560	191728	499	374789	39379	47522	5595	122534	1215	1040	1946
7	30792	40010	363975	615	549719	11531	3901	3326	35091	2261	2297	4029
8	115244	22071	299762	1095	502225	151007	45481	16380	132111	2296	2190	4674
9	33741	20323	133526	328	278579	10233	2945	2337	34010	1007	1343	2664
10	117567	125536	414403	1017	864299	102874	17483	14303	146825	1555	2311	4394
OPTIC Cohort: Vero E6 / BA1
Sample	229E S	Cov-1S	Cov-2 RBD	Cov-2N	Cov-2S	HKU1 S	MERS-S	NL63 S	OC43 S	Neut	FCS Neut	PHP Neut
1	17837	36391	190819	774	523292	20859	11992	3008	40978	199.8	180.1	364.6
2	17425	51316	322419	739	664367	170915	58562	3358	381190	83.06	96.65	198.1
3	24445	43007	261922	535	451007	86981	106634	4074	182328	136.2	130.1	164.5
4	28315	14796	69118	668	121801	9448	1254	2080	70571
5	46355	99267	620847	2570	1077074	111581	19786	8224	289576	93.63	118.1	244.6
6	24147	33560	191728	499	374789	39379	47522	5595	122534
7	30792	40010	363975	615	549719	11531	3901	3326	35091	66.71	71.45	274.5
8	115244	22071	299762	1095	502225	151007	45481	16380	132111	160.9	150.3	205
9	33741	20323	133526	328	278579	10233	2945	2337	34010	49.22	46.59	84.96
10	117567	125536	414403	1017	864299	102874	17483	14303	146825	53.39	62.06	148
OPTIC Cohort: Calu-3 / BA1
Sample	229E S	Cov-1S	Cov-2 RBD	Cov-2N	Cov-2S	HKU1 S	MERS-S	NL63 S	OC43 S	Neut	FCS Neut	PHP Neut
1	17837	36391	190819	774	523292	20859	11992	3008	40978	66.22	93.29	1688
2	17425	51316	322419	739	664367	170915	58562	3358	381190	5.217	6.397	325.3
3	24445	43007	261922	535	451007	86981	106634	4074	182328	9.507	21.88	229.5
4	28315	14796	69118	668	121801	9448	1254	2080	70571
5	46355	99267	620847	2570	1077074	111581	19786	8224	289576	9.373	1.47	63.12
6	24147	33560	191728	499	374789	39379	47522	5595	122534	10	10	125.6
7	30792	40010	363975	615	549719	11531	3901	3326	35091	10	10	43.31
8	115244	22071	299762	1095	502225	151007	45481	16380	132111	10	10	96.56
9	33741	20323	133526	328	278579	10233	2945	2337	34010	10	10	374.9
10	117567	125536	414403	1017	864299	102874	17483	14303	146825	9.856	42.13	833.9
OCTAVE Cohort: Vero E6 / VIC01
Sample	229E S	Cov-1S	Cov-2 NTD	Cov-2 RBD	Cov-2N	Cov-2S	HKU1 S	NL63 S	OC43 S	PHP Neut	FCS Neut
119-0004	110999	7726.45	1559.73	47773.8	1605.82	69093.8	120232	13904.7	349878	219.5	150.5
119-0025	25496	2265.98	612.385	13766.5	399.292	24884.8	1728.24	2458.91	27194	181.8	76.45
119-0059	24472.1	4416.82	1066.94	16808.6	294.425	39202.9	5184.59	11304.6	7949.84	312.1	328.4
119-0064	80887.2	11684.1	931.129	30029.5	81.701	47653.4	42462.5	3735.13	113039	235	161.7
119-0079	14260.1	5832.02	901.865	23077.3	137.693	39532.1	5438.14	2308.65	17266.9	129.2	101.9
119-0080	110657	61746.1	9988.14	286175	5106.51	516691	25331.5	3916.39	70948.6	4698	2289
119-0095	6892.79	2417.82	346.579	9059.31	103.111	17681.8	21033.1	2375.93	23256.5	207.3	139.4
119-0111	87775.3	62969	4831.57	313617	777.709	379877	20160.7	3446.84	110310	3586	3555
119-0112	35889.4	6254.3	902.407	37135.6	318.939	64735.1	21538	31249.8	173449	278.1	177.5
119-0121	13900.2	8406.91	823.37	37245.2	3585.43	47840.7	63576.8	2877.7	41952.7	279.4	270.4
119-0127	35731.9	926.275	153.963	8055.57	93.5624	10962.8	6351.39	3546.06	67509.2	85.52	57.42
119-0133	74652.8	8258.37	821.754	72183.7	146.798	81510.7	67000.3	8604.6	154072	594.4	674.3
119-0134	59865.7	218650	28541	494521	548.291	1143038	21667.9	9548.24	126438	8028	7625
119-0135	28494.1	37648.9	6070.44	147981	2104.25	276625	15361.8	10990.2	22314.7	3050	2860
119-0138	89457.8	33107.2	7668.86	235441	686.914	399386	28228.3	10504.7	74969.8	2620	2400
119-0161	68164.1	3551.26	920.874	15209.6	389.365	43683	36329.2	8679.8	40701.1	267.8	206.4
119-0162	24093.4	2321.88	259.227	8498.79	529.536	14765.3	8347.77	8861.56	45025	118.8	130.4
119-0166	35479.4	19061.5	2907.32	123194	385.63	190198	20177.8	9780.11	115951	1754	926.7
119-0249	67835.9	7219.48	935.949	26470	96.4018	45550.4	18045.8	11697	73086.9	210.3	156.1
119-0250	177859	21665.5	2125.69	114360	93.7324	142315	12405.4	57675	54164.5	292.6	128
119-0321	12046.3	4642.13	303.696	14233.9	1026.94	17591.8	4575.02	6178.78	20836.7	151.4	138
OCTAVE Cohort: Vero E6 / VIC01 (IgM)
Sample	229E S	Cov-1S	Cov-2 NTD	Cov-2 RBD	Cov-2N	Cov-2S	HKU1 S	NL63 S	OC43 S	PHP Neut	FCS Neut
119-0004	34.0457	48.5169	16.821	620.238	424.076	583.094	128.802	13.806	297.927	219.5	150.5
119-0025	205.048	154.387	53.8531	427.503	1367.71	331.806	94.0772	59.1264	137.302	181.8	76.45
119-0059	181.102	126.326	27.441	778.776	1075.65	817.98	84.1385	122.573	148.922	312.1	328.4
119-0064	1286.62	1098.25	77.3186	1913.8	4411.17	2205.79	1780.32	626.672	710.597	235	161.7
119-0079	48.7858	89.7271	20.5188	196.395	1263.55	175.354	69.6619	10.5889	136.29	129.2	101.9
119-0080	64.0274	79.6471	39.1742	231.703	1743.59	294.668	47.726	20.4154	262.038	4698	2289
119-0111	35.908	33.48	7.18198	76.6113	143.661	68.9887	27.8385	3.15101	82.6099	3586	3555
119-0112	2384.51	1278.32	34.8892	145.789	576.185	282.668	2572.64	634.136	862.103	278.1	177.5
119-0121	95.3606	57.4734	12.9864	103.861	401.4	107.666	29.9489	13.0006	55.1339	279.4	270.4
119-0127	201.319	104.056	47.6867	625.513	1590.66	255.173	227.03	47.9719	249.703	85.52	57.42
119-0133	498.478	511.846	133.687	1935.76	13375.9	1338.23	296.234	102.903	428.833	594.4	674.3
119-0134	124.03	185.903	355.529	5813.68	696.095	12102.5	142.415	42.9001	124.295	8028	7625
119-0135	578.726	900.088	55.9245	3105.74	2875.85	3285.97	84.4452	48.3638	179.392	3050	2860
119-0138	132.103	177.918	123.809	6360.86	740.708	7133.19	157.624	30.5015	108.004	2620	2400
119-0161	208.128	72.7572	44.3055	358.184	1031.03	464.184	88.2148	22.2812	96.8852	267.8	206.4
119-0162	57.3761	125.441	25.8409	396.626	2447.38	222.777	77.6593	23.6116	95.1511	118.8	130.4
119-0166	752.954	512.823	25.3214	175.166	533.08	346.674	775.186	223.968	408.642	1754	926.7
119-0249	384.405	93.2035	30.5966	421.159	2004.51	200.382	82.3588	22.8854	113.193	210.3	156.1
119-0250	135.612	838.374	47.639	257.546	1301.58	179.599	557.529	66.7888	214.105	292.6	128
119-0321	104.225	173.138	29.4756	232.413	1540.41	204.313	82.7871	40.9026	121.535	151.4	138

## Sheet: Supp. Fig 10
Description:	All data used to generate supplementary figure 10. Sample codes correspond to the value on the same row for the relevant group. Total IgG was SARS-CoV-2 spike-specific and determined via Meso Scale Discovery assays. IgG1-4 and ADCD were determined via flow cytometry and represent the mean value from two technical replicates. 50% neutralisation titres (NT50s) were determined as described for figur…
Sample Codes			Total IgG			IgG1			IgG2			IgG3			IgG4			ADCD			OPTIC			OCTAVE
OCTAVE	OPTIC		OCTAVE	OPTIC		OCTAVE	OPTIC		OCTAVE	OPTIC		OCTAVE	OPTIC		OCTAVE	OPTIC		OCTAVE	OPTIC		Neut (HI-FCS)	Neut (PHP)		Neut (HI-FCS)	Neut (PHP)
119-0059	1		39202.9	523292		1765	40109		2641	11338		1196	1365		66	218		16.5351	950.923		1290	2435		328.4	312.1
119-0080	2		516691	664367		46669	32825		17748	12046		1067	3612		195	334		386.533	799.012		1771	4153		2289	4698
119-0166	3		190198	451007		39995	53388		3365	13716		4786	2485		1769	220		32.7634	615.112		2687	4356		926.7	1754
119-0112	4		64735.1	121801		35201	33525		4367	3651		1582	1788		203	98		47.4729	151.742		524.3	876.8		177.5	278.1
119-0138	5		399386	1077074		33414	321		2963	5381		718	2789		196	205		432.554	439.547		1937	4745		2400	2620
119-0161	6		43683	374789		35885	50648		2507	40014		1563	3717		33	128		40.2366	555.322		1040	1946		206.4	267.8
119-0249	7		45550.4	549719		24317	9390		1633	16892		219	3409		96	335		11.7522	1109.79		2297	4029		156.1	210.3
119-0111	8		379877	502225		44429	61134		12047	27421		1222	4485		400	515		719.25	667.062		2190	4674		3555	3586
119-0121	9		47840.7	278579		7946	42793		3837	16692		936	4665		42	140		29.4028	775.154		1343	2664		270.4	279.4
119-0127	10		10962.8	864299		12220			379			888			5			5.7264						57.42	85.52
119-0134			1143038			35515			5916			1389			491			1093.46						7625	8028
119-0133			81510.7			24067			5775			274			110			65.7665						674.3	594.4
119-0135			276625			27466			6380			208			331			84.5283						2860	3050
119-0064			47653.4			18739			1707			238			97			26.998						161.7	235
119-0162			14765.3			12443			4908			328			912			6.75464						130.4	118.8
119-0321			17591.8			6441			4359			759			81			6.45369						138	151.4
119-0095			17681.8			8673			7333			1163			89			6.45369						139.4	207.3
119-0025			24884.8			12952			8365			1253			65			6.84349						76.45	181.8
119-0079			39532.1			46518			7657			939			59			25.2772						101.9	129.2
119-0250			142315			36214			11583			2721			92			62.9307						150.5	219.5
119-0004			69093.8			35459			10947			731			192			47.0896						128	292.6
